# Supplementary material for: Autistic discussion forums: insights into the topics that clinicians don’t know about
Source: Front Psychiatry. 2023 Dec 19;14:1271841. doi: 10.3389/fpsyt.2023.1271841 (PMC10758484; doi:10.3389/fpsyt.2023.1271841)
Supplement: Supplementary file 1 [file Table_1.xlsx]

## Sheet: Table S1
	Table 1. Topics and subtopics in four broad categories, identified using content analysis from 342 autism posts
	Frequency of topic out of 300 posts	Examples
	Autism as a Mental Health Condition
	Diagnosis 24.3%	Frequently discussed: experience of diagnosis, diagnosis in adulthood, misdiagnosis, emotions around a diagnosis, seeking a diagnosis, self-diagnosis, details of the diagnostic interviews or procedure
		Less frequent: telling a child about their diagnosis, diagnosis in middle-age, controversy over diagnostic criteria
	Female vs. Male Presentation 20.3%	Female presentation: how women are not diagnosed/misdiagnosed due to gender differences, society putting more pressure on women to socially adjust, consequences women face from going undiagnosed (abusive relationships), increased masking capabilities, female friendships.
		Male Presentation: externalizing behavior, increased restrictive/ repetitive behaviors, ‘typical’ symptoms
	Symptoms 18.7%	Frequently discussed: presentation during puberty, hiding symptoms, irritability, social anxiety, leg shaking.
		Less frequent: decrease in focus, invasive thoughts, pacing back and forth, paranoid thoughts
	Sensory Concerns 16.7%	Frequently discussed: uncomfortable clothing (turtlenecks, texture of jeans); temperature and light sensitivity;
		Less frequent: needing subtiles to watch TV; feeling panic in crowds; misophonia
	Comorbid 12.3%	Psychiatric: Anxiety, Attention Deficit Hyperactivity Disorder, Bipolar Disorder, Eating Disorders
		Less frequent: Gastrointestinal issues, Epilepsy, Rejection Sensitivity, Highly Sensitive Person
	Therapy 8.3%	When and how therapy benefits mental health, negative implications of ABA therapy
	Social Interaction
	Not fitting in 27%	Frequently discussed: trouble interacting with others in social situations; people not believing that one has autism, facing bullying,
	Relationship Advice 16%	Frequently discussed: Dealing with neighbors, approaching romantic relationships, trusting people
		Less frequent: stereotype that persons with autism lack emotion, social ability or lack empathy
	Showing Support 15%	Relating to other forum posters, expressing support for what others are dealing with
	Masking 6.7%	Mimicking and using social scripts learned from others as a way to fit in
	Neurotypicals 6.3%	Undersanding NTs, such as: why don’t NT people consider social pretense (social acting/faking) to be lying
	Challenges
	Achieving Well-being 30.0%	Frequently discussed: Mental wellbeing: approaching therapy, mental health concerns, how to deal with meltdowns
		Communication; how to have a relationship with an autistic individual, speaking up when feeling upset/uncomfortable, asking for help
		Less frequent: work difficulties, babysitting children with autism, how to become more independent
	Parenting 15%	Parents of children with autism, resources: different therapies available, advocating for school services
		Less frequent: how to connect with an autistic child; How to deal with an autistic parent
	Discrimination 5.3%	Facing discrimination at school or work
	Independence 2.3%	Being able to do tasks on one’s own, separating from overprotective parents
	Employment 1.3%	Difficulty finding a job, interacting with coworkers
	Driving 1.3%	Trouble driving, driving recommendations
	Interests and Talents
	Special Interests 4.7%	Frequently discussed: media (TV shows, movies, actors, music, reading fiction, video games, Pokémon); intellectual pursuits (science, psychology, gender studies); activities (games, toys, yoga); animals (including stuffed animals)
		Less commonly discussed: sailboats, dragons, collecting minerals, paranormal activity, aliens
	Artistic Abilities 1.7%	Skills: painting, drawing, musically-inclined
